# Supplementary material for: Optogenetic control of mRNA condensation reveals an intimate link between condensate material properties and functions
Source: Nat Commun. 2024 Apr 15;15:3216. doi: 10.1038/s41467-024-47442-x (PMC11018775; doi:10.1038/s41467-024-47442-x)
Supplement: Supplementary file 9 — Dataset 1 [file 41467_2024_47442_MOESM9_ESM.xlsx]

## Sheet: Sheet1
Supplementary Table1. Sequence of the probes used for smFISH and PCR primers
Name	Oligo Sequence	Targeting region	5` modification	3` modification
MS2_LK20	tttctagagtcgacctgcag	Linker region between MS2 Stem loops	FAM		Figure 1D-E Figure S1A
MS2_LK51-1	ctaggcaattaggtaccttag	Linker region between MS2 Stem loops	FAM
MS2_LK51-2	ctaatgaacccgggaatactg	Linker region between MS2 Stem loops	FAM
Beta-actin1	tgcaaagaagctgtgctcgc	Mouse beta-actin mRNA exon		Quasar 670	Figure 5C Figure S9
Beta-actin2	tgtggaccggcaacgaagga	Mouse beta-actin mRNA exon		Quasar 670
Beta-actin3	atatcgtcatccatggcgaa	Mouse beta-actin mRNA exon		Quasar 670
Beta-actin4	acgatggaggggaatacagc	Mouse beta-actin mRNA exon		Quasar 670
Beta-actin5	cacataggagtccttctgac	Mouse beta-actin mRNA exon		Quasar 670
Beta-actin6	gtacttcagggtcaggatac	Mouse beta-actin mRNA exon		Quasar 670
Beta-actin7	gttggtaacaatgccatgtt	Mouse beta-actin mRNA exon		Quasar 670
Beta-actin8	acacgcagctcattgtagaa	Mouse beta-actin mRNA exon		Quasar 670
Beta-actin9	tgatctgggtcatcttttca	Mouse beta-actin mRNA exon		Quasar 670
Beta-actin10	ggggtgttgaaggtctcaaa	Mouse beta-actin mRNA exon		Quasar 670
Beta-actin11	ctggatggctacgtacatgg	Mouse beta-actin mRNA exon		Quasar 670
Beta-actin12	agaggcatacagggacagca	Mouse beta-actin mRNA exon		Quasar 670
Beta-actin13	catcacaatgcctgtggtac	Mouse beta-actin mRNA exon		Quasar 670
Beta-actin14	tcgtagatgggcacagtgtg	Mouse beta-actin mRNA exon		Quasar 670
Beta-actin15	atggcgtgagggagagcata	Mouse beta-actin mRNA exon		Quasar 670
Beta-actin16	atcttcatgaggtagtctgt	Mouse beta-actin mRNA exon		Quasar 670
Beta-actin17	ctgtggtggtgaagctgtag	Mouse beta-actin mRNA exon		Quasar 670
Beta-actin18	ttgatgtcacgcacgatttc	Mouse beta-actin mRNA exon		Quasar 670
Beta-actin19	atctcctgctcgaagtctag	Mouse beta-actin mRNA exon		Quasar 670
Beta-actin20	tagtttcatggatgccacag	Mouse beta-actin mRNA exon		Quasar 670
Beta-actin21	ggtctttacggatgtcaacg	Mouse beta-actin mRNA exon		Quasar 670
Beta-actin22	gacagcactgtgttggcata	Mouse beta-actin mRNA exon		Quasar 670
Beta-actin23	tgggtacatggtggtaccac	Mouse beta-actin mRNA exon		Quasar 670
Beta-actin24	agagcagtaatctccttctg	Mouse beta-actin mRNA exon		Quasar 670
Beta-actin25	gatcttcatggtgctaggag	Mouse beta-actin mRNA exon		Quasar 670
Beta-actin26	gctcaggaggagcaatgatc	Mouse beta-actin mRNA exon		Quasar 670
Beta-actin27	ccgatccacacagagtactt	Mouse beta-actin mRNA exon		Quasar 670
Beta-actin28	acagtgaggccaggatggag	Mouse beta-actin mRNA exon		Quasar 670
Beta-actin29	gatccacatctgctggaagg	Mouse beta-actin mRNA exon		Quasar 670
Beta-actin30	actcatcgtactcctgcttg	Mouse beta-actin mRNA exon		Quasar 670
Beta-actin31	tagaagcacttgcggtgcac	Mouse beta-actin mRNA exon		Quasar 670
Beta-actin32	aacgcagctcagtaacagtc	Mouse beta-actin mRNA exon		Quasar 670
Beta-actin33	ggttttgtcaaagaaagggt	Mouse beta-actin mRNA exon		Quasar 670
Beta-actin34	ttcaccgttccagtttttaa	Mouse beta-actin mRNA exon		Quasar 670
Beta-actin35	atgtttgctccaaccaactg	Mouse beta-actin mRNA exon		Quasar 670
Beta-actin36	tcagccacatttgtagaact	Mouse beta-actin mRNA exon		Quasar 670
Beta-actin37	cctgtaaccacttatttcat	Mouse beta-actin mRNA exon		Quasar 670
Beta-actin38	cttttgggagggtgagggac	Mouse beta-actin mRNA exon		Quasar 670
Beta-actin39	cacagaagcaatgctgtcac	Mouse beta-actin mRNA exon		Quasar 670
Beta-actin40	aaaaagggaggcctcagacc	Mouse beta-actin mRNA exon		Quasar 670
Beta-actin41	gaccaaagccttcatacatc	Mouse beta-actin mRNA exon		Quasar 670
Beta-actin42	ttggtctcaagtcagtgtac	Mouse beta-actin mRNA exon		Quasar 670
Beta-actin43	gtgtaaggtaaggtgtgcac	Mouse beta-actin mRNA exon		Quasar 670
GAPDH probe set, Stellaris ShipReady Assays SMF-3140-1 (Biosearch Technologies)	Unavailable	Coding sequence of Mouse GAPDH transcript NM_008084.2 nts 51-1052		Quasar 670	Figure S1C
MBSPBS Linker1	gatgaaccctggaatactgg	Linker region between MS2 stem loop and PBS stem loop	Alexa 488	Alexa 488	Figure S6G-H
MBSPBS Linker2	cttggcaataagtaccgtag	Linker region between MS2 stem loop and PBS stem loop	Alexa 488	Alexa 488
MBSPBS Linker3	tttgaagattcgacctggag	Linker region between MS2 stem loop and PBS stem loop	Alexa 488	Alexa 488
BFP_MluI_F	ggagctctcgagaattctcacgcgtGCCACCATGAGCGAGCTGATTAAGGAGAACATGC	BFP
DD_BFP_R	ACGGTCCATCCCGCTCTCCTGGGCACAAGACATGGGCAGCGTGCCATCATCCTGCTCCTCCACCTCCGGCGGGAAGCCATGGCTAAGCTTATTAAGCTTGTGCCCCAGTTTGCTAGG	BFP
DD_MS2PP7_F	AGGAGAGCGGGATGGACCGTCACCCTGCAGCCTGTGCTTCTGCTAGGATCAATGTGTAGAGCGGCCGGATCCTACGGT	MS2-PP7 repeats
MS2PP7_R	gcggccgcaagtcaaggatcTCAATCTTTCACAAATTTTGTAATCCAGAGGTTGATTAGATC	MS2-PP7 repeats
4044_fwd	tggagctctcgagaattctcacgcgtgccaccatgGCTTCTAACTTTACTCAG TTCGTTCT	stdMCP
4044_rev	actaccgcttccagaacctcCGGCGTAGATGCCGCTGTTG	stdMCP
pHR-SFFV-(N)- mCh- CRY2PHR_fwd	ggaggttctggaagcggtaGTATGAAGATGGACAAAAAGACTATAGTTT GGTTTAGAAGAGACC	Cry2PHR
pHR-SFFV-(N)- mCh- CRY2PHR_rev	ctttagacaccatgccggaactagtgccacttccTGCTGCTCCGATCATGATC TGTGC	Cry2PHR
