# Supplementary material for: Optogenetic control of mRNA condensation reveals an intimate link between condensate material properties and functions
Source: Nat Commun. 2024 Apr 15;15:3216. doi: 10.1038/s41467-024-47442-x (PMC11018775; doi:10.1038/s41467-024-47442-x)
Supplement: Supplementary file 11 — Source Data [file 41467_2024_47442_MOESM11_ESM.xlsx]

## Sheet: Figure 1C
Temporal evolution of the integrated fluorescence intensity of light-activated condensates
Time (sec)	Integrated puncta intensity
0	0.0423528
2	0.0868607
4	0.094737
6	0.137042
8	0.205611
10	0.335719
12	0.546972
14	1.09415
16	2.02593
18	3.08326
20	4.71665
22	5.9406
24	7.48558
26	8.79341
28	10.4887
30	11.7701
32	13.037
34	14.2067
36	15.4384
38	16.8103
40	17.7544
42	18.6004
44	18.8822
46	19.6634
48	21.0147
50	21.8909
52	22.1303
54	23.4903
56	24.2196
58	25.0003
60	25.4499
62	25.5913
64	26.1507
66	26.7726
68	27.4926
70	27.9752
72	28.6125
74	28.8684
76	29.0543
78	30.2714
80	34.6644
100	33.5265
120	31.0117
140	28.9036
160	25.4196
180	22.1642
200	18.8804
220	16.4973
240	13.5152
260	11.3555
280	9.64353
300	7.78815
320	6.71047
340	5.25605
360	3.94421
380	3.13585
400	2.43903
420	1.79467
440	1.22778
460	1.04714
480	0.611327
500	0.543803
520	0.364528
540	0.245598
560	0.252724
580	0.179665
600	0.13042
620	0.0879293
640	0.0797829
660	0.109793
680	0.107296
700	0.07806
720	0.0764631
740	0.0542572
760	0.0710362

## Sheet: Figure 1E
Fraction of mRNAs recruited into the light-activated condensates
optoMCP-FUS	optoFUS
0.779393	0.0100453
0.693895	0.00477683
0.791869	0.028212
0.876789	0.0259598
0.906277	0.0227574
0.822286	0.0194962
0.862966	0.145259
0.853563	0.0669058
0.838109	0.0215422
0.884255	0.118625
0.881453	0.0820488
0.802335

## Sheet: Figure 1F
The degree of condensate formation as a function of the expression level of optoMCP-FUS
MBS-KI MEF		WT MEF
Cytoplasmic intensity	Integrated puncta intensity / Cell area	Cytoplasmic intensity	Integrated puncta intensity / Cell area
174.5	0	323.241	0.822
198.6	0.124	302.947	0.804
257.1	0.945	240.446	0.673
408.9	4.985	247.961	0.411
295.8	0.699	265.322	0.924
369.4	3.337	153.36	0
406.669	3.989	193.031	0
258.394	1.108	149.756	0
312.427	1.892	211.193	0.011
74.692	0	210.535	0
152.095	0.005	308.163	0.908
94.136	0.052	197.471	0.108
468.856	3.521	189.375	0
398.237	3.216	210.965	0.07
373.803	4.049	275.481	0.653
231.213	1.329	233.096	0.389
188.774	0.467	257.22	0.553
176.803	0.067	217.946	0
206.739	0.654	262.826	0.066
220.748	0.878	317.541	1.365
204.808	0.927	216.706	0
300.753	2.141	282.695	0.416
244.827	1.437	252.601	0.555
329.118	1.068	160.314	0
107.458	0	221.511	0.045
191.423	0.336	233.605	0.529
247.239	1.264	226.259	0.288
197.594	0.188	233.433	0.094
237.629	0.957	446.872	1.348
277.373	2.128	287.043	0.871
74.408	0	270.928	1.004
276.027	0.976	242.942	0.352
229.748	0.605	248.829	0.305
248.292	1.402	230.263	0.379
242.648	1.555	232.746	0.661
252.58	1.606	239.372	0.457
212.621	0.656	247.059	0.337
257.694	1.464	264.064	1.168
273.465	2.655	236.308	0.844
220.471	0.708	208.082	0.128
246.999	1.177
270.478	2.003
291.7	1.954
272.1	2.058
326.2	5.224
363.4	6.861
261.5	1.762
275.5	2.332
286.43	1.753

## Sheet: Figure 1G
Temporal evolution of the integrated intensity of optoMCP-FUS condensates after blue light exposure
Time (min)	MBS-KI MEF	WT MEF
0	0	0
0.333333	0	0.003
0.666667	0.038	0.0007999
1	0.0898	0.012
1.33333	0.1728	0.026
1.66667	0.2724	0.034
2	0.3882	0.054
2.33333	0.4966	0.096
2.66667	0.5908	0.138
3	0.664	0.177
3.33333	0.6834	0.24
3.66667	0.7146	0.235
4	0.742	0.23
4.33333	0.757	0.268
4.66667	0.762	0.257
5	0.8032	0.267
5.33333	0.7972	0.328
5.66667	0.8002	0.292
6	0.8078	0.349
6.33333	0.8462	0.345
6.66667	0.8756	0.339
7	0.935	0.464
7.33333	0.9726	0.428
7.66667	1.0114	0.399
8	1.037	0.366
8.33333	1.0914	0.408
8.66667	1.0854	0.47
9	1.0718	0.456
9.33333	1.0384	0.48
9.66667	0.993	0.525
10	0.9284	0.503
10.3333	0.922	0.43
10.6667	0.9656	0.565
11	1.0086	0.554
11.3333	1.063	0.542
11.6667	1.102	0.532
12	1.1364	0.432
12.3333	1.149	0.543
12.6667	1.1884	0.515
13	1.1942	0.481
13.3333	1.2206	0.515
13.6667	1.251	0.535
14	1.2418	0.569
14.3333	1.2472	0.56
14.6667	1.2738	0.525
15	1.3004	0.558
15.3333	1.2942	0.612

## Sheet: Figure 1J
Temporal evolution of the normalized intensity of photobleached optoMCP-FUS condensates
Time (min)	Normalized intensity
Before bleach	1.12755	0.97468	1.03354	0.99249	0.981033	1.02192	1.22781	0.943057	1.05264	0.862592	1.08698	1.03556	1.19032	1.12643
Before bleach	0.934097	0.991815	0.942301	1.02913	0.981863	0.988685	0.972736	0.958563	1.06839	0.963656	0.876071	0.946728	0.712319	0.934679
Before bleach	0.938351	1.0335	1.02416	0.978383	1.0371	0.989399	0.79945	1.09838	0.878971	1.17375	1.03695	1.01771	1.09736	0.938895
0	0.095249	0.284142	0.198973	0.154743	0.194476	0.300509	0.154546	0.244545	0.272346	0.232754	0.20764	0.171741	0.0964006	0.103242
0.25	0.17648	0.578673	0.371266	0.28238	0.295465	0.42326	0.458949	0.409315	0.304217	0.480693	0.440739	0.558912	0.193518	0.183755
0.5	0.200586	0.743288	0.479461	0.421117	0.382365	0.464502	0.247594	0.493996	0.361676	0.533891	0.546243	0.569882	0.303271	0.207648
0.75	0.298225	0.829858	0.503347	0.488201	0.415178	0.484461	0.188622	0.508168	0.460724	0.695158	0.589918	0.713565	0.321684	0.304425
1	0.320913	0.889685	0.615949	0.539252	0.364673	0.574783	0.300964	0.563675	0.489874	0.641317	0.69865	0.83832	0.457431	0.326913
1.25	0.342994	0.788556	0.726455	0.470829	0.480298	0.625674	0.39798	0.629788	0.564111	0.729981	0.709039	0.891879	0.457973	0.348798
1.5	0.412476	0.761874	0.638034	0.553678	0.459812	0.539462	0.32114	0.568114	0.548014	0.763069	0.677771	0.906075	0.553465	0.417666
1.75	0.401942	0.758357	0.68494	0.567932	0.541531	0.624559	0.246842	0.706618	0.532143	0.752982	0.674947	0.666459	0.531442	0.407225
2	0.464334	0.940146	0.739713	0.697853	0.526349	0.684925	0.280918	0.70371	0.518345	0.767503	0.739097	0.756799	0.514294	0.469066
2.25	0.543742	0.902545	0.794059	0.806903	0.475014	0.748599	0.313931	0.695968	0.579043	0.843895	0.8328	0.964151	0.542093	0.547773
2.5	0.507684	0.852472	0.803407	0.697325	0.478516	0.681581	0.225084	0.703622	0.663224	0.8978	0.832195	0.901988	0.671342	0.512034
2.75	0.477906	0.824787	0.81907	0.773446	0.500014	0.726864	0.309211	0.703272	0.598995	0.816011	0.849947	0.852516	0.679104	0.482519
3	0.424833	0.830778	0.864708	0.780334	0.579323	0.741563	0.208746	0.672698	0.63715	0.895873	0.68352	0.683452	0.66737	0.429914
3.25	0.540906	0.753347	0.837482	0.729124	0.544243	0.790677	0.300082	0.738046	0.590185	0.926713	0.674846	0.948234	0.643723	0.544962
3.5	0.473247	0.929923	0.801204	0.767356	0.565903	0.751142	0.222075	0.753508	0.65613	0.951642	0.620883	1.08912	0.729107	0.477901
3.75	0.543337	0.83957	0.937929	0.816111	0.565984	0.739142	0.309055	0.843963	0.651563	0.978241	0.735264	0.879188	0.715929	0.547371
4	0.584256	0.804239	0.920951	0.855104	0.6559	0.794979	0.311804	0.703447	0.61059	0.958388	0.490364	0.889943	0.701488	0.587929
4.25	0.442861	0.549435	0.978887	0.719118	0.524547	0.714306	0.419297	0.901569	0.537681	0.889384	0.590119	0.959419	0.791204	0.447783
4.5	0.601677	0.549435	0.927822	0.708571	0.60827	0.724495	0.236831	0.908327	0.640518	1.0121	0.746661	0.830147	0.815574	0.605196
4.75	0.595803	0.252777	0.913605	0.725993	0.612379	0.713923	0.225136	0.841317	0.635595	0.990127	0.86669	0.944147	0.806367	0.599374
5	0.545565	0.22313	0.879056	0.704041	0.66341	0.667386	0.216163	0.919394	0.543738	0.95781	0.860538	1.01169	0.846261	0.54958
5.25	0.657992	0.257827	0.969634	0.813361	0.576975	0.598835	0.262038	0.847397	0.544321	0.943803	0.962008	1.00373	0.809436	0.661014

## Sheet: Figure 2C
Time evolution of the integrated intensity of stdPCP-stdGFP within optoMCP-FUS condensates during blue light induction
Time (min)	Normalized intensity
0	0	0	0	0
1	0.419623	0.0586572	1.14742	1.09544
2	0.657726	0.19258	1.23798	1.03872
3	0.562035	0.267491	1.49982	0.932182
4	0.544385	0.338516	1.2643	0.687546
5	0.577955	0.29682	1.57213	0.722318
6	0.664821	0.356537	1.05195	0.768187
7	0.664302	0.382332	0.952615	0.962762
8	0.574494	0.377385	1.02738	0.823921
9	0.644748	0.424735	0.952264	0.581011
10	0.670358	0.461131	0.990172	0.601726
11	0.777643	0.524382	0.81748	0.720345
12	0.737152	0.489046	1.06809	0.803946
13	0.696314	0.534982	1.00316	0.695684
14	0.753764	0.544523	1.07757	0.604192
15	0.758263	0.59258	1.18077	0.675462
16	0.784046	0.7053	1.06704	0.67127
17	0.793217	0.704947	0.787645	0.752404
18	0.896349	0.908481	0.813619	0.828853
19	0.923516	1.02155	0.649702	0.972133
20	0.950684	1	0.719551	0.796547
21	0.930092	0.871025	0.854335	0.670037
22	0.939782	0.9947	0.805546	0.839457
23	1	0.510247	0.760267	0.791369
24	0.947742	0.493286	0.807301	0.832552

## Sheet: Figure 2D
Normalized counts of the unbound mRNAs during blue light induction
Time (min)	Normalized unbound mRNA number
0	1	1	1	1
1	0.812865	0.414634	0.540373	0.375887
2	0.602339	0.276423	0.47205	0.312057
3	0.549708	0.203252	0.403727	0.241135
4	0.491228	0.130081	0.31677	0.22695
5	0.380117	0.252033	0.26087	0.276596
6	0.426901	0.146341	0.248447	0.219858
7	0.473684	0.105691	0.329193	0.22695
8	0.467836	0.130081	0.285714	0.248227
9	0.467836	0.130081	0.273292	0.234043
10	0.403509	0.170732	0.173913	0.248227
11	0.385965	0.0731707	0.204969	0.170213
12	0.473684	0.0731707	0.229814	0.248227
13	0.491228	0.0813008	0.136646	0.269504
14	0.409357	0.0650407	0.223602	0.198582
15	0.397661	0.0650407	0.248447	0.170213
16	0.45614	0.0813008	0.173913	0.248227

## Sheet: Figure 2E
The trajectory of the mRNA and the optoMCP-FUS condensate
Time (sec)	mRNA		Condensate
	X (μm)	Y (μm)	X (μm)	Y (μm)
0	24.044	21.6282	26.2551	21.3842
0.05	24.2061	21.6537	26.2459	21.4
0.1	24.2516	21.653	26.2602	21.4482
0.15	24.1533	21.5953	26.2227	21.4705
0.2	24.1449	21.5823	26.2567	21.449
0.25	24.1021	21.5736	25.9121	21.4649
0.3	24.225	21.6361	25.9993	21.4768
0.35	24.4076	21.7966	25.9366	21.5441
0.4	24.4454	21.7554	26.0832	21.5605
0.45	24.4838	21.771	26.2202	21.665
0.5	24.6484	21.7829	26.2617	21.6001
0.55	24.8525	21.8082	26.2672	21.5884
0.6	25.1074	21.8945	26.2722	21.502
0.65	25.2856	21.9124	26.3169	21.5018
0.7	25.3282	21.9312	26.3359	21.5015
0.75	25.3576	21.9013	26.3384	21.5257
0.8	25.333	21.9072	26.3899	21.5655
0.85	25.2867	21.9158	26.414	21.5638
0.9	25.274	21.9259	26.3919	21.5807
0.95	25.2364	21.9369	26.3317	21.657
1	25.2257	21.9325	26.3169	21.7656
1.05	25.1869	21.9329	26.3367	21.7803
1.1	25.1716	21.9181	26.3434	21.784
1.15	25.1704	21.9133	26.3137	21.7701
1.2	25.263	21.8427	26.3077	21.6762
1.25	25.3548	21.8477	26.335	21.6377
1.3	25.366	21.8542	26.3884	21.6875
1.35	25.3554	21.8309	26.4499	21.7147
1.4	25.2991	21.8046	26.4202	21.6876
1.45	25.2676	21.8011	26.3414	21.6667
1.5	25.2571	21.8324	26.249	21.6711
1.55	25.2489	21.8679	26.232	21.6692
1.6	25.2683	21.8759	26.2295	21.7077
1.65	25.2552	21.8788	26.2279	21.7944
1.7	25.2086	21.8477	26.1748	21.8135
1.75	25.2166	21.8693	26.1956	21.7716
1.8	25.2788	21.8334	26.1961	21.6547
1.85	25.299	21.8364	26.2437	21.5974
1.9	25.2984	21.8134	26.2257	21.5763
1.95	25.2922	21.8471	26.2143	21.6359
2	25.2704	21.9074	26.1392	21.4356
2.05	25.2921	21.9362	26.2608	21.7353
2.1	25.2953	21.9299	26.2601	21.8127
2.15	25.3181	21.9312	26.2555	21.7274
2.2	25.2882	21.9494	26.2093	21.656
2.25	25.2439	21.9925	26.1962	21.668
2.3	25.1122	22.0465	26.1982	21.6657
2.35	25.2184	21.935	26.224	21.591
2.4	25.3063	21.8402	26.2473	21.5753
2.45	25.3853	21.7683	26.2708	21.5585
2.5	25.4612	21.7772	26.2703	21.5776
2.55	25.4752	21.7899	26.2888	21.5568
2.6	25.5156	21.8386	26.2712	21.5676
2.65	25.5794	21.8535	26.2512	21.5712
2.7	25.5942	21.8517	26.2117	21.5826
2.75	25.5976	21.82	26.1949	21.5804
2.8	25.602	21.8007	26.1949	21.5543
2.85	25.5975	21.7593	26.2267	21.5738
2.9	25.5991	21.7388	26.2342	21.5967
2.95	25.5573	21.7501	26.2387	21.6392
3	25.5602	21.7152	26.2029	21.6362
3.05	25.6307	21.7335	26.209	21.633
3.1	25.6864	21.7346	26.2199	21.6214
3.15	25.6992	21.7862	26.206	21.613
3.2	25.5658	21.7037	26.187	21.624
3.25	25.465	21.6563	26.1602	21.6353
3.3	25.4676	21.6863	26.1433	21.6449
3.35	25.4666	21.7292	26.1267	21.6395
3.4	25.4102	21.7518	26.13	21.6721
3.45	25.296	21.9009	26.161	21.6671
3.5	25.2953	21.8996	26.173	21.671
3.55	25.3321	21.9142	26.1581	21.6835
3.6	25.3465	21.8392	26.1275	21.6878
3.65	25.3813	21.7377	26.1289	21.6971
3.7	25.4712	21.6344	26.1207	21.7138
3.75	25.5763	21.6647	26.0972	21.74
3.8	25.6303	21.6584	26.0705	21.7338
3.85	25.6407	21.657	26.0567	21.7317
3.9	25.6385	21.6433	26.0811	21.6726
3.95	25.6405	21.6586	26.09	21.6506
4	25.6597	21.6687	26.0905	21.6305
4.05	25.5963	21.6482	26.0385	21.6372
4.1	25.501	21.6501	26.0188	21.6351
4.15	25.4035	21.698	26.0142	21.6239
4.2	25.3389	21.7622	26.0319	21.5809
4.25	25.2971	21.8058	26.0718	21.5688
4.3	25.2934	21.7383	26.0498	21.5778
4.35	25.3513	21.7268	26.0381	21.6119
4.4	25.3703	21.7402	26.0207	21.6368
4.45	25.396	21.7674	26.0118	21.6887
4.5	25.3728	21.8123	25.9933	21.7234
4.55	25.3185	21.8004	25.9859	21.7604
4.6	25.213	21.8154	25.9808	21.7558
4.65	25.1955	21.8352	26.0237	21.7485
4.7	25.2323	21.8776	26.0702	21.7271
4.75	25.2503	21.8791	26.0813	21.73
4.8	25.2826	21.7972	26.0752	21.7342
4.85	25.3854	21.7614	26.0757	21.7303
4.9	25.6543	21.8324	26.0832	21.7232
4.95	25.7301	21.9018	26.0961	21.7112
5	25.7499	21.9599	26.1042	21.6951
5.05	25.7508	21.9931	26.0928	21.6883
5.1	25.9019	21.9813	26.0641	21.6933
5.15	25.8537	21.8269	26.0608	21.7307
5.2	25.9427	21.7337	26.0873	21.7516
5.25	25.9742	21.6971	26.1085	21.7437
5.3	25.9718	21.667	26.1173	21.7194
5.35	25.9386	21.6786	26.1246	21.7145
5.4	25.9457	21.6872	26.1151	21.7181
5.45	25.9913	21.7088	26.0926	21.6673
5.5	26.0187	21.7313	26.0769	21.6468
5.55	26.0534	21.7401	26.0812	21.6085
5.6	26.1013	21.7543	26.1027	21.6099
5.65	26.1312	21.7677	26.1068	21.6069
5.7	26.1224	21.8197	26.1121	21.6077
5.75	26.0951	21.9574	26.0961	21.5728
5.8	26.0276	22.0177	26.0839	21.5742
5.85	25.9041	21.9249	26.0763	21.6077
5.9	25.8249	21.8607	26.0918	21.6184
5.95	25.8283	21.8892	26.0965	21.6289
6	25.8681	21.9325	26.0832	21.6403
6.05	25.9109	21.9628	26.1045	21.621
6.1	25.9411	21.9502	26.1347	21.6218
6.15	26.0217	21.9188	26.168	21.6158
6.2	26.1074	21.9044	26.1864	21.6443
6.25	26.2398	21.9688	26.1825	21.6317
6.3	26.3449	22.0216	26.1686	21.6329
6.35	26.3248	22.0434	26.1592	21.6247
6.4	26.2833	22.031	26.1429	21.6289
6.45	26.3029	22.1113	26.1461	21.6434
6.5	26.3708	22.1184	26.1216	21.658
6.55	26.4068	22.1012	26.108	21.6555
6.6	26.3485	21.9547	26.0817	21.6489
6.65	26.3021	21.8847	26.0679	21.6484
6.7	26.3127	21.8344	26.0679	21.6866
6.75	26.3706	21.7458	26.0738	21.7267
6.8	26.3542	21.7681	26.0821	21.7412
6.85	26.2932	21.7763	26.0883	21.7246
6.9	26.2056	21.7831	26.0974	21.7098
6.95	26.2242	21.7985	26.0986	21.6557
7	26.2187	21.7815	26.1035	21.6593
7.05	26.2561	21.848	26.103	21.6674
7.1	26.2954	21.9448	26.1109	21.6687
7.15	26.2591	21.972	26.1155	21.6592
7.2	26.2932	21.985	26.1161	21.642
7.25	26.2918	22.001	26.1037	21.6231
7.3	26.3265	22.0296	26.0883	21.622
7.35	26.2616	21.9098	26.0911	21.6364
7.4	26.246	21.8501	26.1039	21.6465
7.45	26.2853	21.7573	26.119	21.6279
7.5	26.3161	21.7867	26.1064	21.6201
7.55	26.2875	21.8345	26.0865	21.6233
7.6	26.3846	21.946	26.0755	21.6591
7.65	26.4257	22.0155	26.0802	21.6769
7.7	26.4239	21.9968	26.1004	21.6707
7.75	26.3532	22.0105	26.1112	21.6394
7.8	26.3744	22.0033	26.1016	21.6157
7.85	26.4049	22.1838	26.0935	21.6207
7.9	26.4319	22.3111	26.0831	21.6336
7.95	26.4148	22.3551	26.0892	21.6461
8	26.4065	22.3711	26.0954	21.6403
8.05	26.4449	22.33	26.1081	21.6399
8.1	26.5502	22.2608	26.1145	21.6378
8.15	26.5659	22.2284	26.1107	21.6469
8.2	26.5117	22.2303	26.1055	21.6439
8.25	26.3718	22.2324	26.0912	21.6596
8.3	26.2854	22.1699	26.0796	21.643
8.35	26.1955	21.9925	26.073	21.6487
8.4	26.2079	21.8867	26.0724	21.6417
8.45	26.2287	21.8387	26.0752	21.6524
8.5	26.1994	21.8517	26.0666	21.648
8.55	26.2184	21.9064	26.045	21.6548
8.6	26.2481	21.8368	26.0342	21.6684
8.65	26.3326	21.8278	26.0148	21.6861
8.7	26.3133	21.8072	26.0036	21.6885
8.75	26.2524	21.8385	26.0037	21.694
8.8	26.193	21.8623	26.0118	21.6965
8.85	26.2471	21.9593	26.0267	21.6983
8.9	26.3986	22.0366	26.0436	21.6869
8.95	26.4082	22.0277	26.0863	21.6718
9	26.4024	22.0848	26.1185	21.638
9.05	26.4457	22.287	26.1347	21.6288
9.1	26.4628	22.3118	26.1262	21.6293
9.15	26.4165	22.2709	26.1129	21.6518
9.2	26.3705	22.214	26.1127	21.6601
9.25	26.3321	22.1291	26.1023	21.6708
9.3	26.3015	22.076	26.1078	21.6714
9.35	26.3336	22.0387	26.0937	21.683
9.4	26.3399	22.0291	26.088	21.7073
9.45	26.354	21.9219	26.0868	21.7237
9.5	26.3795	21.8686	26.0751	21.7084
9.55	26.4514	21.9201	26.0945	21.7013
9.6	26.5744	22.016	26.1033	21.6572
9.65	26.5901	22.0772	26.1222	21.6621
9.7	26.5453	22.0837	26.0991	21.665
9.75	26.4549	22.1377	26.0822	21.6819
9.8	26.4447	22.1937	26.0783	21.6721
9.85	26.4837	22.2641	26.0956	21.6708
9.9	26.5355	22.2761	26.1215	21.6633
9.95	26.5292	22.2264	26.1199	21.6501
10	26.4931	22.1605	26.1181	21.6472
10.05	26.4462	22.1096	26.1097	21.6435
10.1	26.5376	22.1363	26.1235	21.6579
10.15	26.5764	22.1464	26.1265	21.6586
10.2	26.5118	22.0762	26.1281	21.6556
10.25	26.4676	22.034	26.1283	21.659
10.3	26.4443	21.9904	26.1298	21.6691
10.35	26.343	21.9758	26.119	21.6731
10.4	26.2691	21.9748	26.0909	21.6715
10.45	26.2735	22.0226	26.0747	21.6456
10.5	26.356	22.1525	26.0665	21.6386
10.55	26.4041	22.1412	26.0787	21.6481
10.6	26.3324	21.9917	26.0842	21.6827
10.65	26.2581	21.834	26.0886	21.723
10.7	26.2676	21.8002	26.0942	21.6996
10.75	26.2578	21.7601	26.1064	21.6802
10.8	26.2545	21.7829	26.1226	21.6638
10.85	26.2729	21.706	26.1209	21.6766
10.9	26.346	21.6626	26.1285	21.6776
10.95	26.4104	21.6243	26.1224	21.69
11	26.4459	21.6412	26.1259	21.6863

## Sheet: Figure 2F
Distances between individual mRNAs and the nearest optoMCP-FUS condensates were tracked for several target mRNAs.
Time (sec)	Distance (μm)
-0.3	0.747801	NaN	0.817245	0.721182	0.899397	NaN	0.894158
-0.25	0.791156	NaN	0.817243	0.71405	0.859779	NaN	0.838986
-0.2	0.816384	NaN	0.803102	0.714	0.805787	NaN	0.77219
-0.15	0.800598	0.565366	0.7799	0.70695	0.728593	NaN	0.699173
-0.1	0.722777	0.566854	0.736846	0.691005	0.660646	0.604429	0.652702
-0.05	0.635311	0.555863	0.67929	0.657964	0.574818	0.539364	0.599506
0	0.555154	0.572385	0.62082	0.606435	0.506329	0.487373	0.569535
0.05	0.48794	0.549165	0.570445	0.536531	0.4525	0.441618	0.55889
0.1	0.416057	0.518981	0.496515	0.452052	0.42752	0.360101	0.546144
0.15	0.373332	0.467563	0.426067	0.355275	0.394755	0.339016	0.49819
0.2	0.320097	0.395986	0.358616	0.252204	0.345516	0.287491	0.463011
0.25	0.260216	0.299079	0.284067	0.211641	0.304819	0.250626	0.43649
0.3	0.199703	0.249051	0.216758	0.196909	0.259881	0.205614	0.413796
0.35	0.171567	0.225357	0.201528	0.193948	0.22504	0.208657	0.38588
0.4	0.160366	0.222949	0.206669	0.237178	0.198906	0.194363	0.384777
0.45	0.153125	0.235532	0.219348	0.322975	0.194914	0.206622	0.382397
0.5	0.145258	0.243553	0.232351	0.367844	0.201051	0.194669	0.371684
0.55	0.141237	0.226238	0.249558	0.413504	0.197084	0.192553	0.292083
0.6	0.132271	0.203902	0.263594	0.463681	0.209566	0.198019	0.28394
0.65	0.130383	0.179728	0.275069	0.499114	0.23319	0.203741	0.284383
0.7	0.150887	0.168879	0.295624	0.514034	0.257784	0.204396	0.288279
0.75	0.207108	0.154939	0.314923	0.499585	0.255011	0.202862	0.238834
0.8	0.269433	0.175154	0.314002	0.476492	0.269764	0.199771	0.249462
0.85	0.312594	0.204112	0.279516	0.446011	0.296296	0.190271	0.219974
0.9	0.35206	0.274334	0.230407	0.410955	0.338133	0.178411	0.189906
0.95	0.384284	0.407633	0.170864	0.372989	0.375111	0.169835	0.163094
1	0.379954	0.566449	0.123298	0.360919	0.400109	0.15584	0.17259
1.05	0.369144	0.738974	0.0929707	0.355481	0.413364	0.153333	0.179043
1.1	0.373174	0.912614	0.0827891	0.359488	0.394473	0.148666	0.183216
1.15	0.36836	1.06159	0.0734173	0.347536	0.350893	0.144622	0.185592
1.2	0.348025	1.12638	0.0675344	0.330575	0.313618	0.1484	0.187103
1.25	0.343856	1.18555	0.0583195	0.308127	0.297433	0.159056	0.196751
1.3	0.350631	1.22884	0.0426333	0.286859	0.295329	0.158963	0.247111
1.35	0.364428	1.28274	0.0278997	0.256548	0.293928	0.155741	0.291966
1.4	0.382272	1.32261	0.0222687	0.232457	0.303769	0.155427	0.342622
1.45	0.426478	1.3795	0.0246355	0.221226	0.32201	0.14645	0.387932
1.5	0.4627	1.41281	0.0427801	0.21982	0.352427	0.139596	0.438467
1.55	0.48461	1.41373	0.0608889	0.233732	0.384789	0.136516	0.453112
1.6	0.475737	1.38774	0.0673197	0.261337	0.41561	0.135961	0.449597
1.65	0.457149	1.35684	0.0614988	0.289771	0.41839	0.139287	0.421662
1.7	0.415748	1.31774	0.0561616	0.329937	0.401787	0.151032	0.417327
1.75	0.370649	1.29537	0.0466619	0.362395	0.369513	0.157522	0.404439
1.8	0.318168	1.30175	0.0389775	0.380823	0.337714	0.167569	0.401323
1.85	0.27939	1.32118	0.0411018	0.386154	0.31148	0.175958	0.410808
1.9	0.239107	1.34872	0.0489226	0.390683	0.30676	0.174059	0.464632
1.95	0.219994	1.36888	0.057868	0.399931	0.312764	0.161657	0.503335
2	0.194155	NaN	0.066833	0.455157	0.310294	0.159481	0.535957
2.05	0.186832	NaN	0.0802456	0.532339	0.290881	0.162131	0.547853
2.1	0.210902	NaN	0.0860774	0.612092	0.257905	0.179757	0.56925
2.15	0.253476	NaN	0.0997661	0.686332	0.227655	0.208394	0.561266
2.2	0.29254	NaN	0.112074	0.744764	0.195211	0.241815	0.533783
2.25	0.343254	NaN	0.12413	0.752033	0.178165	0.264622	0.505468
2.3	0.390186	NaN	0.132331	0.746943	0.160919	0.262849	0.495315
2.35	0.388221	NaN	0.151063	0.717715	0.145262	0.253927	0.476058
2.4	0.369102	NaN	0.15653	0.687867	0.121349	0.243447	0.45185
2.45	0.33414	NaN	0.153673	0.680871	0.109097	0.23808	0.43077
2.5	0.303348	NaN	0.133781	0.68657	0.0911242	0.238914	0.426759
2.55	0.267336	NaN	0.114714	0.674816	0.0854168	0.248436	0.442175
2.6	0.287191	NaN	0.0932537	0.681794	0.08835	0.238253	0.456387
2.65	0.334131	NaN	0.0851229	0.711943	0.0978207	0.221454	0.474598
2.7	0.383726	NaN	0.0770577	0.76194	0.104454	0.205059	0.499569
2.75	0.418668	NaN	0.07778	0.807643	0.107625	0.196126	0.512434
2.8	0.455078	NaN	0.075927	0.849828	0.104868	0.181387	0.498595
2.85	0.499281	NaN	0.0744929	0.883549	0.0947416	0.175105	0.501086
2.9	0.554799	NaN	0.0653675	0.901958	0.0884949	0.165762	0.53253
2.95	0.618797	NaN	0.0585359	0.865477	0.0802919	0.159809	0.566353
3	0.688848	NaN	0.0487909	NaN	0.0768567	0.153142	0.618143
3.05	0.747448	NaN	0.0425888	NaN	0.0762727	0.159179	0.668729
3.1	0.770765	NaN	0.0431579	NaN	0.0852433	0.175513	0.656751
3.15	0.766059	NaN	0.0491384	NaN	0.0896892	0.195164	0.605438
3.2	0.752718	NaN	0.0549847	NaN	0.0927772	0.204127	0.539551
3.25	0.721534	NaN	0.056276	NaN	0.0890222	0.203326	0.439416
3.3	0.681207	NaN	0.0570898	NaN	0.0818063	0.197213	0.327824
3.35	NaN	NaN	0.0562512	NaN	0.0724222	0.187357	0.266766
3.4	NaN	NaN	0.0545226	NaN	0.0696911	0.186935	0.224308
3.45	NaN	NaN	0.0525185	NaN	0.0838559	0.18914	0.207261
3.5	NaN	NaN	0.0527559	NaN	0.106117	0.190743	0.262989
3.55	NaN	NaN	0.0555513	NaN	0.129842	0.187458	0.344033
3.6	NaN	NaN	0.0554556	NaN	0.141503	0.185856	0.436732
3.65	NaN	NaN	0.0592342	NaN	0.142957	0.17757	0.521045
3.7	NaN	NaN	0.0698895	NaN	0.132473	0.174306	0.588627
3.75	NaN	NaN	0.0872276	NaN	0.123289	0.177615	0.60884
3.8	NaN	NaN	0.0925698	NaN	0.118863	0.182866	0.614792
3.85	NaN	NaN	0.0915498	NaN	0.115918	0.180409	0.607817
3.9	NaN	NaN	0.0838574	NaN	0.11041	0.171255	0.60253
3.95	NaN	NaN	0.073366	NaN	0.0964611	0.156628	0.614407
4	NaN	NaN	0.054412	NaN	0.0781704	0.145323	0.63586
4.05	NaN	NaN	0.0456141	NaN	0.0608086	0.142695	0.673335
4.1	NaN	NaN	0.0395854	NaN	0.0536236	0.152346	0.701406
4.15	NaN	NaN	0.0410274	NaN	0.0552368	0.172555	0.711205
4.2	NaN	NaN	0.0441185	NaN	0.0645156	0.205884	0.697059
4.25	NaN	NaN	0.055666	NaN	0.0748604	0.229727	0.677409
4.3	NaN	NaN	0.058004	NaN	0.0785087	0.24766	0.647016
4.35	NaN	NaN	0.0720684	NaN	0.0845788	0.253143	0.622033
4.4	NaN	NaN	0.0800089	NaN	0.0936613	0.257959	0.61651
4.45	NaN	NaN	0.0846903	NaN	0.100667	0.250916	0.628424
4.5	NaN	NaN	0.0814646	NaN	0.10468	0.244038	0.658292
4.55	NaN	NaN	0.0824189	NaN	0.106947	0.230351	0.695239
4.6	NaN	NaN	0.0766658	NaN	0.0919445	0.226603	0.719801
4.65	NaN	NaN	0.0741532	NaN	0.0731751	0.217699	0.716756
4.7	NaN	NaN	0.0722687	NaN	0.0573906	0.202234	0.71368
4.75	NaN	NaN	0.0725789	NaN	0.0440815	0.185355	0.690083
4.8	NaN	NaN	0.0776354	NaN	0.0372286	0.186018	0.678625
4.85	NaN	NaN	0.0800846	NaN	0.0454915	0.189553	0.680653
4.9	NaN	NaN	0.0800609	NaN	0.0544884	0.197745	0.698777
4.95	NaN	NaN	0.0814823	NaN	0.0588878	0.200291	0.718092
5	NaN	NaN	0.0842349	NaN	0.0606469	0.202335	0.728732
5.05	NaN	NaN	0.0802908	NaN	0.0592636	0.190321	0.715158
5.1	NaN	NaN	0.0700894	NaN	0.0554736	0.171761	0.699427
5.15	NaN	NaN	0.0694484	NaN	0.0471846	0.159265	0.70208
5.2	NaN	NaN	0.0790073	NaN	0.0469578	0.160693	0.715452
5.25	NaN	NaN	0.095798	NaN	0.0521578	0.172922	0.732673
5.3	NaN	NaN	0.118535	NaN	0.0563981	0.190429	0.744366
5.35	NaN	NaN	0.145658	NaN	0.0598098	0.212316	0.740998
5.4	NaN	NaN	0.170617	NaN	0.0652317	0.217038	0.710375
5.45	NaN	NaN	0.187158	NaN	0.0758623	0.220955	0.682645
5.5	NaN	NaN	0.195397	NaN	0.0959507	0.218068	0.681116
5.55	NaN	NaN	0.197048	NaN	0.125213	0.210292	0.707346
5.6	NaN	NaN	0.195914	NaN	0.136659	0.193988	0.7446
5.65	NaN	NaN	0.189967	NaN	0.137541	0.186137	0.77866
5.7	NaN	NaN	0.186433	NaN	0.115667	0.181073	0.784561
5.75	NaN	NaN	0.191235	NaN	0.0868259	0.173428	0.772889
5.8	NaN	NaN	0.200919	NaN	0.0577122	0.174092	0.768413
5.85	NaN	NaN	0.208317	NaN	0.0551525	0.178364	0.794468
5.9	NaN	NaN	0.207119	NaN	0.0661129	0.185701	0.835392
5.95	NaN	NaN	0.204336	NaN	0.0772318	0.182463	0.863989
6	NaN	NaN	0.202281	NaN	0.0836604	0.196096	0.882841
6.05	NaN	NaN	0.206172	NaN	0.0908066	0.208772	0.870243
6.1	NaN	NaN	0.216676	NaN	0.0866575	0.219727	0.849768
6.15	NaN	NaN	0.227441	NaN	0.0769245	0.222868	0.844255
6.2	NaN	NaN	0.224002	NaN	0.0711168	0.223529	0.866179
6.25	NaN	NaN	0.212098	NaN	0.0664496	0.204678	0.878865
6.3	NaN	NaN	0.196865	NaN	0.0580844	0.180216	0.909899
6.35	NaN	NaN	0.186765	NaN	0.0543219	0.166399	0.916468
6.4	NaN	NaN	0.182415	NaN	0.0563813	0.149984	0.867026
6.45	NaN	NaN	0.180823	NaN	0.0679097	0.13994	0.918363
6.5	NaN	NaN	0.191023	NaN	0.0814981	0.138556	0.985694
6.55	NaN	NaN	0.192408	NaN	0.094941	0.151233	NaN
6.6	NaN	NaN	0.189151	NaN	0.0888008	0.162982	NaN
6.65	NaN	NaN	0.17635	NaN	0.0824463	0.175887	NaN
6.7	NaN	NaN	0.174042	NaN	0.0840016	0.186622	NaN
6.75	NaN	NaN	0.161484	NaN	0.0927869	0.192168	NaN
6.8	NaN	NaN	0.152594	NaN	0.110726	0.183766	NaN
6.85	NaN	NaN	0.148715	NaN	0.143965	0.167868	NaN
6.9	NaN	NaN	0.156387	NaN	0.16265	0.157351	NaN
6.95	NaN	NaN	0.162117	NaN	0.15413	0.149567	NaN

## Sheet: Figure 2G
The trajectory of the mRNA
Time (sec)	mRNA
	X (nm)	Y (nm)
0	273.371	104.095
0.05	386.587	125.137
0.1	500.207	69.7403
0.15	582.342	76.4574
0.2	552.523	185.157
0.25	502.612	242.693
0.3	406.345	291.032
0.35	428.886	411.827
0.4	396.447	378.494
0.45	359.781	340.862
0.5	307.867	231.824
0.55	277.054	223.873
0.6	286.73	257.892
0.65	311.61	286.374
0.7	279.595	348.997
0.75	266.479	419.996
0.8	230.957	429.591
0.85	257.783	418.381
0.9	271.283	419.414
0.95	320.492	426.135
1	292.061	353.933
1.05	241.45	282.686
1.1	144.701	334.458
1.15	244.721	302.635
1.2	286.964	312.364
1.25	174.02	327.469
1.3	192.186	393.886
1.35	236.499	480.985
1.4	358.745	541.647
1.45	372.748	577.194
1.5	391.055	467.223
1.55	320.873	373.747
1.6	197.471	294.063
1.65	41.9616	269.875
1.7	23.1639	310.334
1.75	23.2577	340.21
1.8	54.4876	383.958
1.85	77.3186	366.976
1.9	99.5442	352.792
1.95	87.5692	432.6
2	38.2628	490.062
2.05	14.5129	502.174
2.1	-45.9695	525.145
2.15	-48.4054	521.79
2.2	-129.566	510.525
2.25	-250.042	383.485
2.3	-363.122	304.359
2.35	-343.703	268.543
2.4	-281.492	191.135
2.45	-202.074	111.415
2.5	-180.642	83.6849
2.55	-270.26	105.862
2.6	-285.062	104.993
2.65	-385.463	93.8486
2.7	-402.283	117.9
2.75	-586.191	453.687
2.8	-547.959	575.027
2.85	-498.235	640.447
2.9	-237.976	402.35
2.95	-112.448	312.641

[truncated: 29 more sheets: Figure 3B, Figure 3C, Figure 3E, Figure 3F, Figure 4C, Figure 4D, Figure 4F, Figure 4G, Figure 4H, Figure 5F, Figure 5G, Figure 5H, Figure S1A, Figure S1B, Figure S1C, Figure S2B, Figure S3B, Figure S4B, Figure S5B, Figure S6B …]
